# Supplementary material for: Computational Biology Dynamics of Mps1 Kinase Molecular Interactions with Isoflavones Reveals a Chemical Scaffold with Potential to Develop New Therapeutics for the Treatment of Cancer
Source: Int J Mol Sci. 2022 Nov 17;23(22):14228. doi: 10.3390/ijms232214228 (PMC9692432; doi:10.3390/ijms232214228)
Supplement: Supplementary file 1 [file ijms-23-14228-s001.zip]

Archive with 1 entries (1 files):
- ijms-2005138-supplementary.pdf
